# Supplementary material for: Probiotics ameliorate atopic dermatitis by modulating the dysbiosis of the gut microbiota in dogs
Source: BMC Microbiol. 2025 Apr 22;25:228. doi: 10.1186/s12866-025-03924-6 (PMC12012994; doi:10.1186/s12866-025-03924-6)
Supplement: Supplementary file 1 — Additional file 1. Contains supplementary tables. [file 12866_2025_3924_MOESM1_ESM.xlsx]

## Sheet: Table S1
Table S1. Detailed information of participant dogs
Sample_ID	Status	Weight	Sex	CADESI	PVAS	Age
AR01	Atopy	1.9	Male	37	4	1
AR02	Atopy	2	Male	18	2	1
AR03	Atopy	2.9	Male	35	3	10
AR04	Atopy	2.9	Female	27	2	2
AR05	Atopy	10	Female	11	6.5	3
AR06	Atopy	9.2	Male	24	2	8
AR07	Atopy	4.7	Female	17	1	1
AR08	Atopy	4.2	Male	13	1	1
AR09	Atopy	4.8	Female	25	2	2
AR10	Atopy	3.9	Male	8	4	11
AR11	Atopy	6.8	Female	60	6	4
AR12	Atopy	7.1	Male	53	2.5	6
AR13	Atopy	3.9	Female	18	8.5	2
AR14	Atopy	7.6	Male	5	2	1
AR15	Atopy	6.8	Female	35	4	3
AR16	Atopy	6.3	Female	7	4	5
AR17	Atopy	5.6	Male	28	3	6
AR18	Atopy	5.5	Male	24	2	7
AR19	Atopy	3.2	Male	20	4.5	14
AR20	Atopy	5.7	Female	48	3.5	3
AR21	Atopy	2.4	Female	12	1	7
AR22	Atopy	6	Female	28	2	8
AR23	Atopy	2.6	Female	12	2.5	4
H01	Healthy	6.6	Female	0	0	2
H02	Healthy	3.7	Male	0	0	1
H03	Healthy	3.4	Female	0	0	1
H04	Healthy	8.4	Female	0	0	1
H05	Healthy	8	Male	0	0	2
H06	Healthy	3.2	Male	0	0	1
H07	Healthy	7.5	Male	0	0	1
H08	Healthy	1.58	Female	0	0	7
H09	Healthy	6.9	Male	0	0	6
H10	Healthy	6.2	Male	0	0	6
H11	Healthy	8.4	Male	0	0	4

## Sheet: Table S2
Table S2. PERMANOVA results of Bray-Curtis dissmiliarity of the gut microbiota of healthy and cAD dogs according to sex
Group of comparison	R-squared	p-value
Atopy_Male vs Atopy_Female	0.036931	0.699
Healthy_Female vs Healthy_Male	0.094397	0.476
